# Supplementary material for: Stem Rust Resistance and Resistance-Associated Genes in 64 Wheat Cultivars from Southern Huanghuai, China
Source: Plants (Basel). 2024 Aug 17;13(16):2286. doi: 10.3390/plants13162286 (PMC11359684; doi:10.3390/plants13162286)
Supplement: Supplementary file 1 [file plants-13-02286-s001.zip]

Archive with 1 entries (1 files):
- plants-3110122-supplementary.pdf
